# Supplementary material for: Lipidomic Analysis of Liver Lipid Droplets after Chronic Alcohol Consumption with and without Betaine Supplementation
Source: Biology (Basel). 2023 Mar 16;12(3):462. doi: 10.3390/biology12030462 (PMC10045066; doi:10.3390/biology12030462)
Supplement: Supplementary file 1 [file biology-12-00462-s001.zip]

Archive with 1 entries (1 files):
- biology-1985201-supplementary.pdf
